# Supplementary material for: Mini-heterochromatin domains constrain the cis-regulatory impact of SVA transposons in human brain development and disease
Source: Nat Struct Mol Biol. 2024 Jun 4;31(10):1543–56. doi: 10.1038/s41594-024-01320-8 (PMC11479940; doi:10.1038/s41594-024-01320-8)
Supplement: Supplementary file 5 — Unprocessed data points. [file 41594_2024_1320_MOESM5_ESM.xlsx]

## Sheet: fig2d
Original values
	CNPC1 IgG	CNPC1 H3K9me3	CNPC1 H3K9me3	CNPC1 H3K9me3	CNPC1 H3K9me3	XNPC1 IgG	XNPC1 H3K9me3	XNPC1 H3K9me3	XNPC1 H3K9me3	XNPC1 H3K9me3
SVA	0	0	35	0	35	0	29.5	27.5	28.04	27.34
SVA	35	0	0	0	35	0	28.64	27.86	27.58	27.65
SVA	0	0	35	0	0	0	28.9	27.79	27.69	27.71
Since both 0 and 35 represent no amplification, for calculating statistics 0 values has been changed to 35.
	CNPC1 IgG	CNPC1 H3K9me3	CNPC1 H3K9me3	CNPC1 H3K9me3	CNPC1 H3K9me3	XNPC1 IgG	XNPC1 H3K9me3	XNPC1 H3K9me3	XNPC1 H3K9me3	XNPC1 H3K9me3
SVA	35	35	35	35	35	35	29.5	27.5	28.04	27.34
SVA	35	35	35	35	35	35	28.64	27.86	27.58	27.65
SVA	35	35	35	35	35	35	28.9	27.79	27.69	27.71
IgG	35	35	35	35	35	35	35	35	35	35
IgG	35	35	35	35	35	35	35	35	35	35
IgG	35	35	35	35	35	35	35	35	35	35
	35	35	35	35	35	35	35	35	35	35
	0	0	0	0	0	0	-5.98667	-7.28333	-7.23	-7.43333
					0					0
		0	0	0	0		-5.98667	-7.28333	-7.23	-7.43333
		1	1	1	1		63.4112	155.776	150.123	172.845
		0

## Sheet: fig2k
Original vaues
	XNPC1 LZ IgG	XNPC1 LZ H3K9me3	XNPC1 LZ H3K9me3	XNPC1 LZ H3K9me3	XNPC1 LZ H3K9me3	XNPC1 ZNF91CRISPRi	XNPC1 ZNF91CRISPRi	XNPC1 ZNF91CRISPRi	XNPC1 ZNF91CRISPRi	CNPC LZ IgG	CNPC LZ H3K9me3	CNPC LZ H3K9me3	CNPC LZ H3K9me3	CNPC LZ H3K9me3	CNPC1 ZNF91CRISPRi	CNPC1 ZNF91CRISPRi	CNPC1 ZNF91CRISPRi	CNPC1 ZNF91CRISPRi
SVA	0	29.5	27.5	28.04	27.34	31.81	30.32	30.49	31.02	0	0	35	0	35	0	0	0	0
SVA	0	28.64	27.86	27.58	27.65	31.86	30.64	31	30.73	35	0	0	0	35	35	35	35	35
SVA	0	28.9	27.79	27.69	27.71	32.16	30.23	31.55	31.07	0	0	35	0	0	0	0	0	35
Since both 0 and 35 represent no amplification, for calculating statistics 0 values has been changed to 35.
	XNPC1 LZ IgG	XNPC1 LZ H3K9me3	XNPC1 LZ H3K9me3	XNPC1 LZ H3K9me3	XNPC1 LZ H3K9me3	XNPC1 ZNF91CRISPRi	XNPC1 ZNF91CRISPRi	XNPC1 ZNF91CRISPRi	XNPC1 ZNF91CRISPRi	CNPC LZ IgG	CNPC LZ H3K9me3	CNPC LZ H3K9me3	CNPC LZ H3K9me3	CNPC LZ H3K9me3	CNPC1 ZNF91CRISPRi	CNPC1 ZNF91CRISPRi	CNPC1 ZNF91CRISPRi	CNPC1 ZNF91CRISPRi
SVA	35	29.5	27.5	28.04	27.34	31.81	30.32	30.49	31.02	35	35	35	35	35	35	35	35	35
SVA	35	28.64	27.86	27.58	27.65	31.86	30.64	31	30.73	35	35	35	35	35	35	35	35	35
SVA	35	28.9	27.79	27.69	27.71	32.16	30.23	31.55	31.07	35	35	35	35	35	35	35	35	35
IgG	35	35	35	35	35	35	35	35	35	35	35	35	35	35	35	35	35	35
IgG	35	35	35	35	35	35	35	35	35	35	35	35	35	35	35	35	35	35
IgG	35	35	35	35	35	35	35	35	35	35	35	35	35	35	35	35	35	35
	35	35	35	35	35	35	35	35	35	35	35	35	35	35	35	35	35	35
	0	-5.98667	-7.28333	-7.23	-7.43333	-3.05667	-4.60333	-3.98667	-4.06	0	0	0	0	0	0	0	0	0
							0							0
		-5.98667	-7.28333	-7.23	-7.43333	-3.05667	-4.60333	-3.98667	-4.06		0	0	0	0	0	0	0	0
		63.4112	155.776	150.123	172.845	8.32048	24.3076	15.8528	16.6795		1	1	1	1	1	1	1	1
