# Supplementary material for: Mini-heterochromatin domains constrain the cis-regulatory impact of SVA transposons in human brain development and disease
Source: Nat Struct Mol Biol. 2024 Jun 4;31(10):1543–56. doi: 10.1038/s41594-024-01320-8 (PMC11479940; doi:10.1038/s41594-024-01320-8)
Supplement: Supplementary file 7 — Unprocessed data points. [file 41594_2024_1320_MOESM7_ESM.xlsx]

## Sheet: Exteneded data fig3e
Original numbers
	CNES1 LZ IgG	CNES1 LZ H3K9me3	CNES1 LZ H3K4me3	CNES1 ZNF91&DNMT1 CRISPRi H3K4me3	CNES1 ZNF91&DNMT CRISPRi H3K4me3	XNPC1 LZ IgG	XNPC1 LZ H3K4me3	XNPC1 LZ H3K4me3	XNPC1 ZNF91&DNMT1 CRISPRi H3K4me3	XNPC1 ZNF91&DNMT1 CRISPRi H3K4me3
SVA	0	0	0	0	0	35	33.83	0	29.3	29.92
SVA	0	0	35	0	0	0	33.71	0	29.3	30.26
SVA	0	0	0	0	0	0	35	0	29.54	30.31
Since both 0 and 35 represent no amplification, for calculating statistics 0 values has been changed to 35.
	CNES1 LZ IgG	CNES1 LZ H3K9me3	CNES1 LZ H3K4me3	CNES1 ZNF91&DNMT1 CRISPRi H3K4me3	CNES1 ZNF91&DNMT CRISPRi H3K4me3	XNPC1 LZ IgG	XNPC1 LZ H3K4me3	XNPC1 LZ H3K4me3	XNPC1 ZNF91&DNMT1 CRISPRi H3K4me3	XNPC1 ZNF91&DNMT1 CRISPRi H3K4me3
SVA	35	35	35	35	35	35	33.83	35	29.3	29.92
SVA	35	35	35	35	35	35	33.71	35	29.3	30.26
SVA	35	35	35	35	35	35	35	35	29.54	30.31
IgG	35	35	35	35	35	35	35	35	35	35
IgG	35	35	35	35	35	35	35	35	35	35
IgG	35	35	35	35	35	35	35	35	35	35
	35	35	35	35	35	35	35	35	35	35
	0	0	0	0	0	0	-0.82	0	-5.62	-4.83667
					0					0
	0	0	0	0	0	0	-0.82	0	-5.62	-4.83667
	1	1	1	1	1	1	1.76541	1	49.18	28.5747
